# Supplementary material for: Extracellular Vesicles from Regenerating Skeletal Muscle Mitigate Muscle Atrophy in an Amyotrophic Lateral Sclerosis Mouse Model
Source: Cells. 2025 Mar 20;14(6):464. doi: 10.3390/cells14060464 (PMC11941016; doi:10.3390/cells14060464)
Supplement: Supplementary file 1 [file cells-14-00464-s001.zip]

Archive with 1 entries (1 files):
- cells-3490060-supplementary.pdf
